# Supplementary material for: Fitness costs associated with building and maintaining the burying beetle’s carrion nest
Source: Sci Rep. 2016 Oct 13;6:35293. doi: 10.1038/srep35293 (PMC5062497; doi:10.1038/srep35293)
Supplement: Supplementary Dataset 1 [file srep35293-s2.xls]

## Sheet: Sheet1
prog	block	mites	age_male	age_female	crcw	crcw2	sph	sph1	sph2	pair	malefam	femfam	brood_size	brood_mass	br/crcw	brw/crcw	av_larval_mass	male_desertion	female_desertion	male_size	male_lifespan	female_size	female_life
29	1	0	20	20	10.63	9.4416	0.4306	0	0	F42P113	F41P080	F41P089	14	1.9756	1.31703	0.185851	0.141114	119.5	224	5.34	52	5.41	29
30	1	0	14	20	11.44	9.7975	0.5154	0	1	F42P114	F41P129	F41P099	15	2.0333	1.31119	0.177736	0.135553	178	198	5.25	49	4.93	58
31	1	0	14	20	10.06	NA	NA	1	2	F42P115	F41P118	F41P082	10	1.2714	0.994036	0.126382	0.12714	71.5	191.5	5.17	49	4.78	38
33	1	0	20	20	9.56	8.2256	0.5293	0	1	F42P117	F41P095	F41P080	13	1.6542	1.35983	0.173033	0.127246	100	195	4.77	38	4.86	58
34	1	0	20	20	10.65	9.1328	0.3353	0	0	F42P118	F41P101	F41P091	17	1.6473	1.59624	0.154676	0.0969	144	172	5.04	45	5.12	38
37	1	0	20	20	10.23	9.819	0.5181	0	1	F42P121	F41P103	F41P087	19	2.0716	1.85728	0.202502	0.109032	128	176	4.92	45	4.73	34
39	1	0	20	20	13.3	11.101	0.4598	0	0	F42P123	F41P087	F41P094	9	1.3814	0.676692	0.103865	0.153489	102	172	4.47	45	5.32	41
40	1	0	20	20	9.95	9.0295	0.4165	0	0	F42P124	F41P099	F41P088	9	1.4025	0.904523	0.140955	0.155833	200	224	4.78	38	4.7	45
41	1	0	20	14	9.53	8.4026	0.5201	0	1	F42P125	F41P088	F41P133	1	0.0892	0.104932	0.00935992	0.0892	224	98	4.31	48	5.16	42
42	1	0	20	20	9.88	9.3459	0.5908	1	1	F42P126	F41P094	F41P081	17	1.9769	1.72065	0.200091	0.116288	144	124	5.15	45	4.3	48
44	1	0	20	14	11.47	9.6012	0.7118	1	2	F42P128	F41P091	F41P124	9	1.4827	0.784656	0.129268	0.164744	144	202	5.27	62	5.03	49
45	1	0	20	20	11.12	10.4799	0.7238	1	2	F42P129	F41P086	F41P080	15	2.1714	1.34892	0.19527	0.14476	98	200	5.42	48	5.07	48
46	1	0	20	20	12.02	10.0525	0.5835	1	1	F42P130	F41P102	F41P091	24	2.8485	1.99667	0.23698	0.118688	174	177.5	5.25	48	5	41
47	1	0	20	20	14.05	12.1247	0.5507	0	1	F42P131	F41P093	F41P089	7	1.1184	0.498221	0.0796014	0.159771	47.5	177.5	4.91	52	5.19	48
48	1	0	20	20	9.97	8.6	0.5899	1	1	F42P132	F41P081	F41P085	2	0.2751	0.200602	0.0275928	0.13755	47.5	167.5	4.82	48	5.13	45
49	1	0	20	20	12.04	11.2867	0.6794	1	2	F42P133	F41P102	F41P080	11	1.7721	0.913621	0.147184	0.1611	91.5	195	5.18	38	4.71	55
50	1	0	20	20	12.52	11.3806	0.6019	1	2	F42P134	F41P094	F41P081	16	2.3207	1.27796	0.185359	0.145044	119.5	191.5	5.33	31	4.96	58
51	1	0	20	20	11.56	10.5009	0.5047	0	1	F42P135	F41P080	F41P090	1	0.1339	0.0865052	0.011583	0.1339	172	168	4.6	66	5.65	31
52	1	0	20	20	10.46	9.5018	0.5698	1	1	F42P136	F41P089	F41P094	3	0.5418	0.286807	0.0517973	0.1806	200.5	224	4.38	66	5.33	48
53	1	0	20	20	9.34	8.0651	NA	1	2	F42P137	F41P091	F41P089	3	0.3494	0.321199	0.037409	0.116467	91.5	130	5.23	34	5.27	45
54	1	0	20	20	10.92	9.4114	0.6053	1	2	F42P138	F41P089	F41P082	9	1.51	0.824176	0.138278	0.167778	96	191.5	5.18	48	4.68	41
56	1	0	14	20	11.34	9.9946	0.5609	0	1	F42P140	F41P124	F41P091	11	1.6858	0.970018	0.14866	0.153255	218	224	5.02	46	5.19	45
86	2	0	13	13	13.61	11.271	0.437	0	0	F43P137	F42P075	F42P073	15	2.1646	1.10213	0.159045	0.144307	194	191.5	4.53	51	5.37	62
88	2	0	13	13	10.94	8.8636	0.5004	0	0	F43P139	F42P052	F42P074	14	1.607	1.27971	0.146892	0.114786	95.5	198	4.65	58	5.05	55
89	2	0	13	13	14.93	13.3216	0.4715	0	0	F43P140	F42P050	F42P069	36	3.9325	2.41125	0.263396	0.109236	82	167.5	4.88	58	5.19	45
90	2	0	13	13	9.6	8.4898	0.4987	0	0	F43P141	F42P074	F42P076	18	2.1467	1.875	0.223615	0.119261	50	198	NA	NA	4.83	44
91	2	0	13	13	11.69	9.875	0.6036	1	2	F43P142	F42P066	F42P059	25	2.3292	2.13858	0.199247	0.093168	71.5	154	5.58	41	5.12	55
92	2	0	13	13	13.36	11.4355	0.5546	0	1	F43P143	F42P059	F42P055	25	2.7294	1.87126	0.204296	0.109176	102	154	5.03	58	5.35	55
93	2	0	13	13	14.6	12.7412	0.6763	1	2	F43P144	F42P056	F42P052	20	2.4476	1.36986	0.167644	0.12238	47.5	194	5.55	76	4.69	41
94	2	0	13	13	10.65	9.5379	0.387	0	0	F43P145	F42P058	F42P077	28	2.157	2.62911	0.202535	0.0770357	167.5	167.5	4.99	62	5.48	27
96	2	0	13	13	13.81	11.446	0.4733	0	0	F43P147	F42P063	F42P054	25	2.6331	1.81028	0.190666	0.105324	106	167.5	5.38	44	5.26	31
97	2	0	13	13	14.49	11.6236	0.5994	1	1	F43P148	F42P059	F42P063	13	1.8064	0.89717	0.124665	0.138954	74	148	NA	NA	5.29	34
98	2	0	13	13	14.36	12.6147	0.5845	1	1	F43P149	F42P084	F42P071	4	0.8352	0.278552	0.0581616	0.2088	74	191.5	5.3	80	5.12	31
100	2	0	13	13	12.46	11.0947	0.6766	1	2	F43P151	F42P082	F42P068	25	2.6331	2.00642	0.211324	0.105324	106	154	5.45	24	5.29	44
102	2	0	13	13	8.63	7.5066	0.6083	1	2	F43P153	F42P080	F42P082	21	2.0673	2.43337	0.239548	0.0984429	71.5	146	5.34	34	5.46	34
103	2	0	13	13	12.22	10.4596	0.7596	1	2	F43P154	F42P078	F42P081	27	2.779	2.20949	0.227414	0.102926	82	152	5.26	34	5.14	65
105	2	0	13	13	14.67	12.1441	0.4773	0	0	F43P156	F42P075	F42P083	30	2.7641	2.04499	0.188419	0.0921367	71.5	167.5	5.08	37	5.19	51
106	2	0	13	13	13.66	10.706	0.6062	1	2	F43P157	F42P074	F42P051	13	1.7438	0.951684	0.127657	0.134138	100	191.5	5.01	48	5.14	65
107	2	0	13	13	12.51	10.1093	0.5418	0	1	F43P158	F42P071	F42P056	22	2.1522	1.75859	0.172038	0.0978273	95.5	167.5	5.36	55	5.47	55
108	2	0	13	13	13.89	12.276	0.5802	1	1	F43P159	F42P073	F42P078	36	3.0521	2.59179	0.219734	0.0847806	106	167.5	5.3	62	4.61	27
109	2	0	13	13	9.96	9.1684	0.7428	1	2	F43P160	F42P081	F42P058	17	1.8638	1.70683	0.187129	0.109635	148	172	5.15	44	4.79	41
110	2	0	13	13	12.96	12.04	0.5271	0	1	F43P161	F42P069	F42P054	15	2.0888	1.15741	0.161173	0.139253	120	172	5.48	62	5.03	37
111	2	0	13	13	15.48	13.0835	0.5279	0	1	F43P162	F42P050	F42P081	22	2.5139	1.42119	0.162397	0.114268	106	167.5	5.01	80	5.18	34
112	2	0	13	13	14.18	12.2822	0.7413	1	2	F43P163	F42P077	F42P055	11	1.7079	0.77574	0.120444	0.155264	71.5	198	5.33	58	4.73	69
113	2	0	13	13	13.39	11.18	0.6857	1	2	F43P164	F42P052	F42P059	23	2.0644	1.7177	0.154175	0.0897565	95.5	167.5	4.79	31	5.14	62
